# Supplementary material for: Simultaneous Detection of Different Zika Virus Lineages via Molecular Computation in a Point-of-Care Assay
Source: Viruses. 2018 Dec 14;10(12):714. doi: 10.3390/v10120714 (PMC6316447; doi:10.3390/v10120714)
Supplement: Supplementary file 1 [file viruses-10-00714-s001.zip]

Archive with 1 entries (1 files):
- viruses-383527-SI.pdf
